# Supplementary material for: Scenopinusjerei, a new species of window fly (Diptera, Scenopinidae) from Finland
Source: Zookeys. 2021 Sep 10;1059:135–56. doi: 10.3897/zookeys.1059.70085 (PMC8448723; doi:10.3897/zookeys.1059.70085)
Supplement: XML Treatment for Scenopinus jerei [file zookeys.1059.70085-treatment1.xml]

<!DOCTYPE tp:taxon-treatment
  PUBLIC "-//TaxonX//DTD Taxonomic Treatment Publishing DTD v0 20100105//EN" "tax-treatment-NSO.dtd">
<tp:taxon-treatment xmlns:tp="http://www.plazi.org/taxpub"><tp:treatment-meta><kwd-group><label>Taxon classification</label><kwd><named-content xmlns:xlink="http://www.w3.org/1999/xlink" content-type="kingdom">Animalia</named-content></kwd><kwd><named-content xmlns:xlink="http://www.w3.org/1999/xlink" content-type="order">Diptera</named-content></kwd><kwd><named-content xmlns:xlink="http://www.w3.org/1999/xlink" content-type="family">Scenopinidae</named-content></kwd></kwd-group><mixed-citation publication-type="journal"><person-group><name><surname>Pohjoismäki</surname><given-names>Jaakko</given-names></name><name><surname>Haarto</surname><given-names>Antti</given-names></name></person-group><article-title><italic><tp:taxon-name><tp:taxon-name-part taxon-name-part-type="genus" reg="Scenopinus">Scenopinus</tp:taxon-name-part><tp:taxon-name-part taxon-name-part-type="species" reg="jerei">jerei</tp:taxon-name-part></tp:taxon-name></italic>, a new species of window fly (<tp:taxon-name><tp:taxon-name-part taxon-name-part-type="order">Diptera</tp:taxon-name-part></tp:taxon-name>, <tp:taxon-name><tp:taxon-name-part taxon-name-part-type="genus" reg="Scenopinidae">Scenopinidae</tp:taxon-name-part></tp:taxon-name>) from Finland</article-title><source>Zookeys</source><day>10</day><month>9</month><year>2021</year><volume>1059</volume><fpage>135</fpage><lpage>156</lpage><pub-id pub-id-type="doi">10.3897/zookeys.1059.70085</pub-id></mixed-citation></tp:treatment-meta><tp:nomenclature><tp:taxon-name>
            <object-id xmlns:xlink="http://www.w3.org/1999/xlink" content-type="arpha" xlink:type="simple">E926E62F-434C-541C-8825-3CA249C0E706</object-id>
            <tp:taxon-name-part taxon-name-part-type="genus" reg="Scenopinus">Scenopinus</tp:taxon-name-part>
            <tp:taxon-name-part taxon-name-part-type="species" reg="jerei">jerei</tp:taxon-name-part>
            <object-id xmlns:xlink="http://www.w3.org/1999/xlink" content-type="zoobank" xlink:type="simple">http://zoobank.org/7BBF06EE-AA55-42A8-B2DF-88FC4640AFA0</object-id>
          </tp:taxon-name><tp:taxon-status xmlns:xlink="http://www.w3.org/1999/xlink" xlink:type="simple">sp. nov.</tp:taxon-status><xref ref-type="fig" rid="F1">Figures 1A, B</xref><xref ref-type="fig" rid="F2">, 2</xref><xref ref-type="fig" rid="F3">, 3A, B</xref><xref ref-type="fig" rid="F4">, 4A, B</xref><xref ref-type="fig" rid="F4">, 4E, F</xref></tp:nomenclature><tp:treatment-sec sec-type="type material" id="SECID0EN5AE"><title>Type material.</title><p><bold><italic>Holotype</italic></bold> (1♂): Finland, Sa: Kouvola, 674–679:347–350 [60.7686–61.2184, 26.4495–27.0000] / e.l. 2018 ex <italic><tp:taxon-name><tp:taxon-name-part taxon-name-part-type="genus" reg="Strix">Strix</tp:taxon-name-part><tp:taxon-name-part taxon-name-part-type="species" reg="aluco">aluco</tp:taxon-name-part></tp:taxon-name></italic> nest box. / M. Mutanen leg. // <italic><tp:taxon-name><tp:taxon-name-part taxon-name-part-type="genus" reg="Scenopinus">Scenopinus</tp:taxon-name-part><tp:taxon-name-part taxon-name-part-type="species" reg="jerei">jerei</tp:taxon-name-part></tp:taxon-name></italic> sp. nov. Pohjoismäki &amp; Haarto 2021 / (<tp:taxon-name><tp:taxon-name-part taxon-name-part-type="order">Diptera</tp:taxon-name-part></tp:taxon-name>: <tp:taxon-name><tp:taxon-name-part taxon-name-part-type="genus" reg="Scenopinidae">Scenopinidae</tp:taxon-name-part></tp:taxon-name>) / J. Pohjoismäki det. // HOLOTYPE [red label] [<named-content xmlns:xlink="http://www.w3.org/1999/xlink" content-type="dwc:institutional_code" xlink:type="simple">MZH</named-content>] <bold><italic>Paratypes</italic></bold>: 1♂ (dissected, DNA barcoded JP2020-S1), 1♀, same collection data; // <italic><tp:taxon-name><tp:taxon-name-part taxon-name-part-type="genus" reg="Scenopinus">Scenopinus</tp:taxon-name-part><tp:taxon-name-part taxon-name-part-type="species" reg="jerei">jerei</tp:taxon-name-part></tp:taxon-name></italic> sp. nov. Pohjoismäki &amp; Haarto 2021 / (<tp:taxon-name><tp:taxon-name-part taxon-name-part-type="order">Diptera</tp:taxon-name-part></tp:taxon-name>: <tp:taxon-name><tp:taxon-name-part taxon-name-part-type="genus" reg="Scenopinidae">Scenopinidae</tp:taxon-name-part></tp:taxon-name>) / J. Pohjoismäki det. // PARATYPE [yellow label] [<named-content xmlns:xlink="http://www.w3.org/1999/xlink" content-type="dwc:institutional_code" xlink:type="simple">MZH</named-content>]; 1♂: Finland, EP: Isokyrö/ Orisberg 6983:[3]265 [<named-content xmlns:xlink="http://www.w3.org/1999/xlink" content-type="dwc:verbatimCoordinates" xlink:type="simple"><named-content content-type="geo-json" specific-use="{&#34;type&#34;:&#34;Point&#34;,&#34;coordinates&#34;:[22.379500,62.874400]}" id="NCID0EABAG" xlink:type="simple">62.8744, 22.3795</named-content></named-content>]/ 7.7.1999/ A. Haarto leg.// <tp:taxon-name><tp:taxon-name-part taxon-name-part-type="family">SCENOPINIDAE</tp:taxon-name-part></tp:taxon-name>/ <italic><tp:taxon-name><tp:taxon-name-part taxon-name-part-type="genus" reg="Scenopinus">Scenopinus</tp:taxon-name-part></tp:taxon-name></italic>/ <italic><tp:taxon-name><tp:taxon-name-part taxon-name-part-type="genus" reg="Scenopinus"/><tp:taxon-name-part taxon-name-part-type="species" reg="vitripennis">vitripennis</tp:taxon-name-part></tp:taxon-name></italic> Meig./ det. A. Haarto 1999// PARATYPE/ <tp:taxon-name><tp:taxon-name-part taxon-name-part-type="order">Diptera</tp:taxon-name-part></tp:taxon-name>: <tp:taxon-name><tp:taxon-name-part taxon-name-part-type="genus" reg="Scenopinidae">Scenopinidae</tp:taxon-name-part></tp:taxon-name>/ <italic><tp:taxon-name><tp:taxon-name-part taxon-name-part-type="genus" reg="Scenopinus">Scenopinus</tp:taxon-name-part><tp:taxon-name-part taxon-name-part-type="species" reg="jerei">jerei</tp:taxon-name-part></tp:taxon-name></italic>/ Pohjoismäki &amp; Haarto 2021 [red label] [<abbrev xmlns:xlink="http://www.w3.org/1999/xlink" xlink:title="Private collection of Antti Haarto, Mynämäki, Finland" id="ABBRID0ERCAG" xlink:type="simple">AHC</abbrev>]; 1♂: Finland, ES [Etelä-Savo]: Rantasalmi/ Korhola 68720:[3]5802 [<named-content xmlns:xlink="http://www.w3.org/1999/xlink" content-type="dwc:verbatimCoordinates" xlink:type="simple"><named-content content-type="geo-json" specific-use="{&#34;type&#34;:&#34;Point&#34;,&#34;coordinates&#34;:[28.527800,61.945800]}" id="NCID0EYCAG" xlink:type="simple">61.9458, 28.5278</named-content></named-content>] / 27.6.2006/ A. Haarto leg.// <tp:taxon-name><tp:taxon-name-part taxon-name-part-type="family">SCENOPINIDAE</tp:taxon-name-part></tp:taxon-name>/ <tp:taxon-name><tp:taxon-name-part taxon-name-part-type="genus" reg="Scenopinus">Scenopinus</tp:taxon-name-part></tp:taxon-name>/ sp./ det. A. Haarto 2006// PARATYPE/ <tp:taxon-name><tp:taxon-name-part taxon-name-part-type="order">Diptera</tp:taxon-name-part></tp:taxon-name>: <tp:taxon-name><tp:taxon-name-part taxon-name-part-type="genus" reg="Scenopinidae">Scenopinidae</tp:taxon-name-part></tp:taxon-name>/ <italic><tp:taxon-name><tp:taxon-name-part taxon-name-part-type="genus" reg="Scenopinus">Scenopinus</tp:taxon-name-part><tp:taxon-name-part taxon-name-part-type="species" reg="jerei">jerei</tp:taxon-name-part></tp:taxon-name></italic>/ Pohjoismäki &amp; Haarto 2021 [red label] [<abbrev xmlns:xlink="http://www.w3.org/1999/xlink" xlink:title="Private collection of Antti Haarto, Mynämäki, Finland" id="ABBRID0E5DAG" xlink:type="simple">AHC</abbrev>]; 2♂: Finland, Kb: Ilomantsi/ Kelovaara 70008:36826 [<named-content xmlns:xlink="http://www.w3.org/1999/xlink" content-type="dwc:verbatimCoordinates" xlink:type="simple"><named-content content-type="geo-json" specific-use="{&#34;type&#34;:&#34;Point&#34;,&#34;coordinates&#34;:[30.614400,63.063800]}" id="NCID0EFEAG" xlink:type="simple">63.0638, 30.6144</named-content></named-content>]/ 24.7.2021/ J. Pohjoismäki leg. // PARATYPE/ <tp:taxon-name><tp:taxon-name-part taxon-name-part-type="order">Diptera</tp:taxon-name-part></tp:taxon-name>: <tp:taxon-name><tp:taxon-name-part taxon-name-part-type="genus" reg="Scenopinidae">Scenopinidae</tp:taxon-name-part></tp:taxon-name>/ <italic><tp:taxon-name><tp:taxon-name-part taxon-name-part-type="genus" reg="Scenopinus">Scenopinus</tp:taxon-name-part><tp:taxon-name-part taxon-name-part-type="species" reg="jerei">jerei</tp:taxon-name-part></tp:taxon-name></italic>/ Pohjoismäki &amp; Haarto 2021 [yellow label] [<abbrev xmlns:xlink="http://www.w3.org/1999/xlink" xlink:title="Private collection of Jaakko Pohjoismäki, Joensuu, Finland" id="ABBRID0EAFAG" xlink:type="simple">JPC</abbrev>]; 1♀: Finland, ES: Rantasalmi/ Korhola 68720:5802 [<named-content xmlns:xlink="http://www.w3.org/1999/xlink" content-type="dwc:verbatimCoordinates" xlink:type="simple"><named-content content-type="geo-json" specific-use="{&#34;type&#34;:&#34;Point&#34;,&#34;coordinates&#34;:[28.527800,61.945800]}" id="NCID0EHFAG" xlink:type="simple">61.9458, 28.5278</named-content></named-content>]/ 29.6.2006/ A. Haarto leg.// <tp:taxon-name><tp:taxon-name-part taxon-name-part-type="family">SCENOPINIDAE</tp:taxon-name-part></tp:taxon-name>/ <tp:taxon-name><tp:taxon-name-part taxon-name-part-type="genus" reg="Scenopinus">Scenopinus</tp:taxon-name-part></tp:taxon-name>/ sp./ det. A. Haarto 2006// PARATYPE/ <tp:taxon-name><tp:taxon-name-part taxon-name-part-type="order">Diptera</tp:taxon-name-part></tp:taxon-name>: <tp:taxon-name><tp:taxon-name-part taxon-name-part-type="genus" reg="Scenopinidae">Scenopinidae</tp:taxon-name-part></tp:taxon-name>/ <italic><tp:taxon-name><tp:taxon-name-part taxon-name-part-type="genus" reg="Scenopinus">Scenopinus</tp:taxon-name-part><tp:taxon-name-part taxon-name-part-type="species" reg="jerei">jerei</tp:taxon-name-part></tp:taxon-name></italic>/ Pohjoismäki &amp; Haarto 2021 [red label] [<abbrev xmlns:xlink="http://www.w3.org/1999/xlink" xlink:title="Private collection of Antti Haarto, Mynämäki, Finland" id="ABBRID0ENGAG" xlink:type="simple">AHC</abbrev>]; 1♀: Finland, Kb: Liperi/ Viinijärvi 6951:3615 [<named-content xmlns:xlink="http://www.w3.org/1999/xlink" content-type="dwc:verbatimCoordinates" xlink:type="simple"><named-content content-type="geo-json" specific-use="{&#34;type&#34;:&#34;Point&#34;,&#34;coordinates&#34;:[29.242500,62.645100]}" id="NCID0EUGAG" xlink:type="simple">62.6451, 29.2425</named-content></named-content>] / e larva 2013/ Ali Karhu leg.// linnunpönttö [nest box]// <tp:taxon-name><tp:taxon-name-part taxon-name-part-type="family">SCENOPINIDAE</tp:taxon-name-part></tp:taxon-name>/ <italic><tp:taxon-name><tp:taxon-name-part taxon-name-part-type="genus" reg="Scenopinus">Scenopinus</tp:taxon-name-part></tp:taxon-name></italic>/ sp./ det. A. Haarto 2014/ AHa14–000891// PARATYPE/ <tp:taxon-name><tp:taxon-name-part taxon-name-part-type="order">Diptera</tp:taxon-name-part></tp:taxon-name>: <tp:taxon-name><tp:taxon-name-part taxon-name-part-type="genus" reg="Scenopinidae">Scenopinidae</tp:taxon-name-part></tp:taxon-name>/ <italic><tp:taxon-name><tp:taxon-name-part taxon-name-part-type="genus" reg="Scenopinus">Scenopinus</tp:taxon-name-part><tp:taxon-name-part taxon-name-part-type="species" reg="jerei">jerei</tp:taxon-name-part></tp:taxon-name></italic>/ Pohjoismäki &amp; Haarto 2021 [red label] [<abbrev xmlns:xlink="http://www.w3.org/1999/xlink" xlink:title="Private collection of Antti Haarto, Mynämäki, Finland" id="ABBRID0E2HAG" xlink:type="simple">AHC</abbrev>]; 1♀: Finland, Kb: Liperi/ Käsämä suo 6950:3619 [<named-content xmlns:xlink="http://www.w3.org/1999/xlink" content-type="dwc:verbatimCoordinates" xlink:type="simple"><named-content content-type="geo-json" specific-use="{&#34;type&#34;:&#34;Point&#34;,&#34;coordinates&#34;:[29.319700,62.634900]}" id="NCID0ECIAG" xlink:type="simple">62.6349, 29.3197</named-content></named-content>]/ 26.-28.6.2013/ Ali Karhu leg.// <tp:taxon-name><tp:taxon-name-part taxon-name-part-type="family">SCENOPINIDAE</tp:taxon-name-part></tp:taxon-name>/ <italic><tp:taxon-name><tp:taxon-name-part taxon-name-part-type="genus" reg="Scenopinus">Scenopinus</tp:taxon-name-part></tp:taxon-name></italic>/ sp./ det. A. Haarto 2020/ AHa20–000473// PARATYPE/ <tp:taxon-name><tp:taxon-name-part taxon-name-part-type="order">Diptera</tp:taxon-name-part></tp:taxon-name>: <tp:taxon-name><tp:taxon-name-part taxon-name-part-type="genus" reg="Scenopinidae">Scenopinidae</tp:taxon-name-part></tp:taxon-name>/ <italic><tp:taxon-name><tp:taxon-name-part taxon-name-part-type="genus" reg="Scenopinus">Scenopinus</tp:taxon-name-part><tp:taxon-name-part taxon-name-part-type="species" reg="jerei">jerei</tp:taxon-name-part></tp:taxon-name></italic>/ Pohjoismäki &amp; Haarto 2021 [red label] [<named-content xmlns:xlink="http://www.w3.org/1999/xlink" content-type="dwc:institutional_code" xlink:type="simple">MZT</named-content>].</p></tp:treatment-sec><tp:treatment-sec sec-type="diagnosis" id="SECID0EOJAG"><title>Diagnosis.</title><p><italic><tp:taxon-name><tp:taxon-name-part taxon-name-part-type="genus" reg="Scenopinus">Scenopinus</tp:taxon-name-part><tp:taxon-name-part taxon-name-part-type="species" reg="jerei">jerei</tp:taxon-name-part></tp:taxon-name></italic> sp. nov. belongs to the <italic><tp:taxon-name><tp:taxon-name-part taxon-name-part-type="genus" reg="Scenopinus">S.</tp:taxon-name-part><tp:taxon-name-part taxon-name-part-type="species" reg="fenestralis">fenestralis</tp:taxon-name-part></tp:taxon-name></italic> group and is easily recognisable from the other species in this group based on the contrasting colour differences between the femora and the yellow to orange tibiae. The coxae as well as the knob of the halteres are always uniformly black or dark brown, similar to the colour of the thorax.</p></tp:treatment-sec><tp:treatment-sec sec-type="description" id="SECID0ETKAG"><title>Description.</title><p><bold>Male</bold> (Figs <xref ref-type="fig" rid="F1">1A</xref>; <xref ref-type="fig" rid="F2">2A, B</xref>; <xref ref-type="fig" rid="F4">4A, B, F, G</xref>) (characters in square brackets refer to the holotype). Body length: [4.1]–4.9 mm (n = 6) [dried specimens, fresh specimens are longer).</p><fig id="F1" position="float" orientation="portrait"><object-id xmlns:xlink="http://www.w3.org/1999/xlink" content-type="doi" xlink:type="simple">10.3897/zookeys.1059.70085.figure1</object-id><object-id xmlns:xlink="http://www.w3.org/1999/xlink" content-type="arpha" xlink:type="simple">65627822-7EE2-553E-AACA-8E93E99A561B</object-id><label>Figure 1.</label><caption><p>Habitus of northern European <italic><tp:taxon-name><tp:taxon-name-part taxon-name-part-type="genus" reg="Scenopinus">Scenopinus</tp:taxon-name-part><tp:taxon-name-part taxon-name-part-type="species" reg="fenestralis">fenestralis</tp:taxon-name-part></tp:taxon-name></italic> group species of <tp:taxon-name><tp:taxon-name-part taxon-name-part-type="genus" reg="Scenopinidae">Scenopinidae</tp:taxon-name-part></tp:taxon-name><bold>A</bold> holotype male of <italic><tp:taxon-name><tp:taxon-name-part taxon-name-part-type="genus" reg="Scenopinus">Scenopinus</tp:taxon-name-part><tp:taxon-name-part taxon-name-part-type="species" reg="jerei">jerei</tp:taxon-name-part></tp:taxon-name></italic> sp. nov., Kouvola, Finland <bold>B</bold> paratype female of <italic><tp:taxon-name><tp:taxon-name-part taxon-name-part-type="genus" reg="Scenopinus">Scenopinus</tp:taxon-name-part><tp:taxon-name-part taxon-name-part-type="species" reg="jerei">jerei</tp:taxon-name-part></tp:taxon-name></italic> sp. nov., Kouvola, Finland <bold>C</bold> male of <italic><tp:taxon-name><tp:taxon-name-part taxon-name-part-type="genus" reg="Scenopinus">Scenopinus</tp:taxon-name-part><tp:taxon-name-part taxon-name-part-type="species" reg="fenestralis">fenestralis</tp:taxon-name-part></tp:taxon-name></italic>, Liperi, Finland <bold>D</bold> female of <italic><tp:taxon-name><tp:taxon-name-part taxon-name-part-type="genus" reg="Scenopinus">Scenopinus</tp:taxon-name-part><tp:taxon-name-part taxon-name-part-type="species" reg="fenestralis">fenestralis</tp:taxon-name-part></tp:taxon-name></italic>, Liperi, Finland <bold>E</bold> male of <italic><tp:taxon-name><tp:taxon-name-part taxon-name-part-type="genus" reg="Scenopinus">Scenopinus</tp:taxon-name-part><tp:taxon-name-part taxon-name-part-type="species" reg="vitripennis">vitripennis</tp:taxon-name-part></tp:taxon-name></italic>, Württburg, Germany. Photograph by Susanne Leidenroth <bold>F</bold> female of <italic><tp:taxon-name><tp:taxon-name-part taxon-name-part-type="genus" reg="Scenopinus">Scenopinus</tp:taxon-name-part><tp:taxon-name-part taxon-name-part-type="species" reg="vitripennis">vitripennis</tp:taxon-name-part></tp:taxon-name></italic>, Warszawa, Poland. Photograph by D. Schimrosczyk <bold>G</bold> female of <italic><tp:taxon-name><tp:taxon-name-part taxon-name-part-type="genus" reg="Scenopinus">Scenopinus</tp:taxon-name-part><tp:taxon-name-part taxon-name-part-type="species" reg="glabrifrons">glabrifrons</tp:taxon-name-part></tp:taxon-name></italic>, Ockstadt, Germany. Scale bar: 500 mm.</p></caption><graphic xmlns:xlink="http://www.w3.org/1999/xlink" xlink:href="zookeys-1059-135-g001.jpg" position="float" orientation="portrait" xlink:type="simple" id="oo_586907.jpg"><uri content-type="original_file" xlink:type="simple">https://binary.pensoft.net/fig/586907</uri></graphic></fig><p><bold><italic>Head</italic></bold> (Fig. <xref ref-type="fig" rid="F2">2A, B</xref>). Black with greasy-looking shine, including oral margin and occiput, apart from weak grey microtomentum around occipital foramen, mouth edge and antennal base; semi-circular, height 1.5–1.7 [1.6] (n = 6) × its maximum width in lateral view. Antennal insertion slightly below mid eye level. Antenna dark brown with pedicel and anterior part of flagellomere paler; scape short and subrectangular; pedicel short and cylindrical, [0.8]–1.0 (n = 6) × as long as wide, flagellomere laterally flattened, 1.8[1.9]–2.0 × as long as high, subrectangular, narrowing apically and 4.8–[5.4] (n = 6) × as long as pedicel and with subcircular, subapical, sensory pore on outer side. Eyes large and bare; fronto-orbital plates meeting at [0.25]–0.3 (n = 6) length of frons; no frontal vitta; gena reduced to narrow strip between lower eye margin and mouth edge. Diameter of ommatidia on upper half of compound eye, above antennal base, 2–3 × diameter of ommatidia on lower half. Ocellar triangle acute, distance between posterior ocelli distinctly shorter than their distance to anterior ocellus. Frons bare but patterned with minute pits. No setae or setulae on head, apart for short brown setulae at lower posterior part of gena behind mouth edge. Mouthparts, including palpus, black.</p><fig id="F2" position="float" orientation="portrait"><object-id xmlns:xlink="http://www.w3.org/1999/xlink" content-type="doi" xlink:type="simple">10.3897/zookeys.1059.70085.figure2</object-id><object-id xmlns:xlink="http://www.w3.org/1999/xlink" content-type="arpha" xlink:type="simple">A194B32D-A942-57B9-B9CC-3D82705CCFC5</object-id><label>Figure 2.</label><caption><p>Male heads of <italic><tp:taxon-name><tp:taxon-name-part taxon-name-part-type="genus" reg="Scenopinus">Scenopinus</tp:taxon-name-part></tp:taxon-name></italic> species <bold>A</bold> lateral view of holotype <italic><tp:taxon-name><tp:taxon-name-part taxon-name-part-type="genus" reg="Scenopinus">Scenopinus</tp:taxon-name-part><tp:taxon-name-part taxon-name-part-type="species" reg="jerei">jerei</tp:taxon-name-part></tp:taxon-name></italic> sp. nov., male head <bold>B</bold> frontal view of holotype <italic><tp:taxon-name><tp:taxon-name-part taxon-name-part-type="genus" reg="Scenopinus">Scenopinus</tp:taxon-name-part><tp:taxon-name-part taxon-name-part-type="species" reg="jerei">jerei</tp:taxon-name-part></tp:taxon-name></italic> sp. nov., head <bold>C</bold> lateral view of <italic><tp:taxon-name><tp:taxon-name-part taxon-name-part-type="genus" reg="Scenopinus">Scenopinus</tp:taxon-name-part><tp:taxon-name-part taxon-name-part-type="species" reg="fenestralis">fenestralis</tp:taxon-name-part></tp:taxon-name></italic> male head <bold>D</bold> frontal view of <italic><tp:taxon-name><tp:taxon-name-part taxon-name-part-type="genus" reg="Scenopinus">Scenopinus</tp:taxon-name-part><tp:taxon-name-part taxon-name-part-type="species" reg="fenestralis">fenestralis</tp:taxon-name-part></tp:taxon-name></italic> male head. For the illustrations of male heads of <italic><tp:taxon-name><tp:taxon-name-part taxon-name-part-type="genus" reg="Scenopinus">S.</tp:taxon-name-part><tp:taxon-name-part taxon-name-part-type="species" reg="vitripennis">vitripennis</tp:taxon-name-part></tp:taxon-name></italic> and <italic><tp:taxon-name><tp:taxon-name-part taxon-name-part-type="genus" reg="Scenopinus">S.</tp:taxon-name-part><tp:taxon-name-part taxon-name-part-type="species" reg="glabrifrons">glabrifrons</tp:taxon-name-part></tp:taxon-name></italic>, see <xref ref-type="bibr" rid="B15">Krivosheina (1981)</xref>. Scale bar: 500 mm.</p></caption><graphic xmlns:xlink="http://www.w3.org/1999/xlink" xlink:href="zookeys-1059-135-g002.jpg" position="float" orientation="portrait" xlink:type="simple" id="oo_586908.jpg"><uri content-type="original_file" xlink:type="simple">https://binary.pensoft.net/fig/586908</uri></graphic></fig><p><bold><italic>Thorax</italic></bold> (Fig. <xref ref-type="fig" rid="F1">1A</xref>). Dorsally and laterally black with greasy-looking shine. Scutum patterned with small rugae and minute, barely distinguishable setulae. Pleura with similar patterning but with more distinct, short, sparse, greyish to brownish setulae. Hirsuteness most developed on anepisternum, where longest setulae are approximately same length as width of flagellomere.</p><p><bold><italic>Legs</italic></bold> (Fig. <xref ref-type="fig" rid="F1">1A</xref>). Coxae black; femora brown and apically paler. Fore and mid tibiae [pale brown] to dirty orange, clearly paler than femora. Hind tibia otherwise of similar colour as femora but paler at base and apex. Hind coxa with thin black posterior setulae, longest setulae as long as width of coxa at its base. Femora with thin posterodorsal setulae, longest being 0.5 × as long as width of femora. Fore tibia preapically with [2]–3 ventral setulae. Mid tibia with two short, ventral, preapical setae and two adjacent setulae. Hind tibia with one ventral preapical setula and thin posteroventral setulae covering proximal half, longest of which are as long as width of tibia. Apart from aforementioned setae and setulae, all legs covered in minute setulae that provide rugous texture.</p><p><bold><italic>Wings</italic></bold> (Fig. <xref ref-type="fig" rid="F1">1A</xref>). Hyaline with greyish tinge. Tegula black, basicosta brownish black, wing veins brown. Petiole and knob of haltere uniformly black.</p><p><bold><italic>Abdomen</italic></bold> (Fig. <xref ref-type="fig" rid="F1">1A</xref>). Elongated, dorsally flattened except for domed terminal segments, black in colour, with greasy shine and covered by irregular, minute, robust setulae. Tergites 6, 7, and 8 with black marginal setulae, longest of which ca. as long as width of hind femora.</p><p><bold><italic>Terminalia</italic></bold> (Fig. <xref ref-type="fig" rid="F4">4A, B, E, F</xref>). Hypandrium divided to two similar subrectangular halves, posterior margin with long dense setulae (Fig. <xref ref-type="fig" rid="F4">4A</xref>). Epandrium similarly divided into subtriangular halves with long posteroventral marginal setulae (Fig. <xref ref-type="fig" rid="F4">4B</xref>). Cercus subtriangular (Fig. <xref ref-type="fig" rid="F4">4E</xref>); gonocoxal apodeme scapula-shaped and curving slightly inwards at its posterior part; gonostylym bluntly subrectangular, posteriorly concave and ending with a ventral apex. Distiphallus with long, narrow, curved apical processes, hooking outwards prior to apex (Fig. <xref ref-type="fig" rid="F4">4F</xref>). Aedeagus rod-shaped, slightly bent at middle and with a short-forked apex.</p><p><bold>Female</bold> (Figs <xref ref-type="fig" rid="F1">1B</xref>, <xref ref-type="fig" rid="F3">3A, B</xref>). Differs from male as follows:</p><p>Body length: 4.3–5.7 mm (n = 4). <bold><italic>Head</italic></bold> (Fig. <xref ref-type="fig" rid="F3">3A, B</xref>). Frons broad, at its narrowest point 0.62–0.69 (n = 4) × as wide as an eye in dorsal view. Frons shiny black with minute longitudinal rugae on frontal stripe and transverse rugae on sides. Orbital plates smooth and shiny. Ocellar triangle equilateral. No obvious size difference between ommatidia of upper and lower half of compound eye. <bold><italic>Thorax</italic></bold> (Fig. <xref ref-type="fig" rid="F1">1B</xref>). Very weak whitish grey microtomentum at anterior parts of postpronotum and proepisternum. <bold><italic>Abdomen</italic></bold> (Fig. <xref ref-type="fig" rid="F1">1B</xref>). Dorsally flattened along its entire length. <bold><italic>Terminalia</italic></bold>. Last visible tergite 9 bluntly triangular at its posterior edge and not divided into hemitergites.</p><fig id="F3" position="float" orientation="portrait"><object-id xmlns:xlink="http://www.w3.org/1999/xlink" content-type="doi" xlink:type="simple">10.3897/zookeys.1059.70085.figure3</object-id><object-id xmlns:xlink="http://www.w3.org/1999/xlink" content-type="arpha" xlink:type="simple">EE59C204-2A28-5743-B681-CE1BC07214E5</object-id><label>Figure 3.</label><caption><p>Female heads of <italic><tp:taxon-name><tp:taxon-name-part taxon-name-part-type="genus" reg="Scenopinus">Scenopinus</tp:taxon-name-part></tp:taxon-name></italic> species <bold>A</bold> lateral view of paratype <italic><tp:taxon-name><tp:taxon-name-part taxon-name-part-type="genus" reg="Scenopinus">Scenopinus</tp:taxon-name-part><tp:taxon-name-part taxon-name-part-type="species" reg="jerei">jerei</tp:taxon-name-part></tp:taxon-name></italic> sp. nov., female head <bold>B</bold> frontal view of paratype <italic><tp:taxon-name><tp:taxon-name-part taxon-name-part-type="genus" reg="Scenopinus">Scenopinus</tp:taxon-name-part><tp:taxon-name-part taxon-name-part-type="species" reg="jerei">jerei</tp:taxon-name-part></tp:taxon-name></italic> sp. nov., head <bold>C</bold> lateral view of <italic><tp:taxon-name><tp:taxon-name-part taxon-name-part-type="genus" reg="Scenopinus">Scenopinus</tp:taxon-name-part><tp:taxon-name-part taxon-name-part-type="species" reg="fenestralis">fenestralis</tp:taxon-name-part></tp:taxon-name></italic> female head <bold>D</bold> frontal view of <italic><tp:taxon-name><tp:taxon-name-part taxon-name-part-type="genus" reg="Scenopinus">Scenopinus</tp:taxon-name-part><tp:taxon-name-part taxon-name-part-type="species" reg="fenestralis">fenestralis</tp:taxon-name-part></tp:taxon-name></italic> female head <bold>E</bold> l ateral view of <italic><tp:taxon-name><tp:taxon-name-part taxon-name-part-type="genus" reg="Scenopinus">Scenopinus</tp:taxon-name-part><tp:taxon-name-part taxon-name-part-type="species" reg="vitripennis">vitripennis</tp:taxon-name-part></tp:taxon-name></italic> female head. Photograph D. Schimrosczyk <bold>F</bold> frontal view of <italic><tp:taxon-name><tp:taxon-name-part taxon-name-part-type="genus" reg="Scenopinus">Scenopinus</tp:taxon-name-part><tp:taxon-name-part taxon-name-part-type="species" reg="vitripennis">vitripennis</tp:taxon-name-part></tp:taxon-name></italic> female head. Photograph D. Schimrosczyk <bold>G</bold> lateral view of <italic><tp:taxon-name><tp:taxon-name-part taxon-name-part-type="genus" reg="Scenopinus">Scenopinus</tp:taxon-name-part><tp:taxon-name-part taxon-name-part-type="species" reg="glabrifrons">glabrifrons</tp:taxon-name-part></tp:taxon-name></italic> female head <bold>H</bold> frontal view of <italic><tp:taxon-name><tp:taxon-name-part taxon-name-part-type="genus" reg="Scenopinus">Scenopinus</tp:taxon-name-part><tp:taxon-name-part taxon-name-part-type="species" reg="glabrifrons">glabrifrons</tp:taxon-name-part></tp:taxon-name></italic> female head. Scale bar: 500 mm.</p></caption><graphic xmlns:xlink="http://www.w3.org/1999/xlink" xlink:href="zookeys-1059-135-g003.jpg" position="float" orientation="portrait" xlink:type="simple" id="oo_586909.jpg"><uri content-type="original_file" xlink:type="simple">https://binary.pensoft.net/fig/586909</uri></graphic></fig><fig id="F4" position="float" orientation="portrait"><object-id xmlns:xlink="http://www.w3.org/1999/xlink" content-type="doi" xlink:type="simple">10.3897/zookeys.1059.70085.figure4</object-id><object-id xmlns:xlink="http://www.w3.org/1999/xlink" content-type="arpha" xlink:type="simple">B4C62B82-CC3D-5FF5-B547-C6B9760CC80E</object-id><label>Figure 4.</label><caption><p><italic><tp:taxon-name><tp:taxon-name-part taxon-name-part-type="genus" reg="Scenopinus">Scenopinus</tp:taxon-name-part></tp:taxon-name></italic> male terminalia <bold>A</bold> hypandrium of <italic><tp:taxon-name><tp:taxon-name-part taxon-name-part-type="genus" reg="Scenopinus">Scenopinus</tp:taxon-name-part><tp:taxon-name-part taxon-name-part-type="species" reg="jerei">jerei</tp:taxon-name-part></tp:taxon-name></italic> sp. nov. paratype <bold>B</bold> epandrium of <italic><tp:taxon-name><tp:taxon-name-part taxon-name-part-type="genus" reg="Scenopinus">Scenopinus</tp:taxon-name-part><tp:taxon-name-part taxon-name-part-type="species" reg="jerei">jerei</tp:taxon-name-part></tp:taxon-name></italic> sp. nov. paratype <bold>C</bold> hypandrium of <italic><tp:taxon-name><tp:taxon-name-part taxon-name-part-type="genus" reg="Scenopinus">Scenopinus</tp:taxon-name-part><tp:taxon-name-part taxon-name-part-type="species" reg="fenestralis">fenestralis</tp:taxon-name-part></tp:taxon-name></italic><bold>D</bold> epandrium of <italic><tp:taxon-name><tp:taxon-name-part taxon-name-part-type="genus" reg="Scenopinus">Scenopinus</tp:taxon-name-part><tp:taxon-name-part taxon-name-part-type="species" reg="fenestralis">fenestralis</tp:taxon-name-part></tp:taxon-name></italic><bold>E</bold> terminal segments of <italic><tp:taxon-name><tp:taxon-name-part taxon-name-part-type="genus" reg="Scenopinus">Scenopinus</tp:taxon-name-part><tp:taxon-name-part taxon-name-part-type="species" reg="jerei">jerei</tp:taxon-name-part></tp:taxon-name></italic> sp. nov. paratype <bold>F</bold> aedeagus of <italic><tp:taxon-name><tp:taxon-name-part taxon-name-part-type="genus" reg="Scenopinus">Scenopinus</tp:taxon-name-part><tp:taxon-name-part taxon-name-part-type="species" reg="jerei">jerei</tp:taxon-name-part></tp:taxon-name></italic> sp. nov. paratype <bold>G</bold> terminal segments of <italic><tp:taxon-name><tp:taxon-name-part taxon-name-part-type="genus" reg="Scenopinus">Scenopinus</tp:taxon-name-part><tp:taxon-name-part taxon-name-part-type="species" reg="fenestralis">fenestralis</tp:taxon-name-part></tp:taxon-name></italic><bold>H</bold> aedeagus of <italic><tp:taxon-name><tp:taxon-name-part taxon-name-part-type="genus" reg="Scenopinus">Scenopinus</tp:taxon-name-part><tp:taxon-name-part taxon-name-part-type="species" reg="fenestralis">fenestralis</tp:taxon-name-part></tp:taxon-name></italic>. <italic>aed</italic> – aedeagus; <italic>aed lb</italic>– aedeagal lobe; <italic>distph</italic> – distiphallus; <italic>ej apod</italic> – ejaculatory apodeme; <italic>epand</italic> – epandrium; <italic>goncx apod</italic> – gonocoxal apodeme; gonst – gonostylym; <italic>hypand</italic> – hypandrium; <italic>pm sh</italic> – parameral sheath. For the illustrations of male terminalia of <italic><tp:taxon-name><tp:taxon-name-part taxon-name-part-type="genus" reg="Scenopinus">S.</tp:taxon-name-part><tp:taxon-name-part taxon-name-part-type="species" reg="vitripennis">vitripennis</tp:taxon-name-part></tp:taxon-name></italic> and <italic><tp:taxon-name><tp:taxon-name-part taxon-name-part-type="genus" reg="Scenopinus">S.</tp:taxon-name-part><tp:taxon-name-part taxon-name-part-type="species" reg="glabrifrons">glabrifrons</tp:taxon-name-part></tp:taxon-name></italic>, see <xref ref-type="bibr" rid="B15">Krivosheina (1981)</xref>.</p></caption><graphic xmlns:xlink="http://www.w3.org/1999/xlink" xlink:href="zookeys-1059-135-g004.jpg" position="float" orientation="portrait" xlink:type="simple" id="oo_586910.jpg"><uri content-type="original_file" xlink:type="simple">https://binary.pensoft.net/fig/586910</uri></graphic></fig></tp:treatment-sec><tp:treatment-sec sec-type="DNA barcode divergence among Scenopinus" id="SECID0EX6AG"><title>DNA barcode divergence among <italic><tp:taxon-name><tp:taxon-name-part taxon-name-part-type="genus" reg="Scenopinus">Scenopinus</tp:taxon-name-part></tp:taxon-name></italic>.</title><p><italic><tp:taxon-name><tp:taxon-name-part taxon-name-part-type="genus" reg="Scenopinus">Scenopinus</tp:taxon-name-part></tp:taxon-name></italic> spp. are poorly covered in the DNA barcode databases, such as Barcode of Life Database (<abbrev xmlns:xlink="http://www.w3.org/1999/xlink" xlink:title="barcode of life database" id="ABBRID0EMABG" xlink:type="simple">BOLD</abbrev>, <ext-link xmlns:xlink="http://www.w3.org/1999/xlink" xlink:type="simple" ext-link-type="uri" xlink:href="http://www.boldsystems.org">www.boldsystems.org</ext-link>) or GenBank. It is noteworthy that all <italic><tp:taxon-name><tp:taxon-name-part taxon-name-part-type="genus" reg="Scenopinus">S.</tp:taxon-name-part><tp:taxon-name-part taxon-name-part-type="species" reg="fenestralis">fenestralis</tp:taxon-name-part></tp:taxon-name></italic> specimens in the databases from Europe to North America have almost identical <italic><abbrev xmlns:xlink="http://www.w3.org/1999/xlink" xlink:title="Cytochrome oxidase subunit 1" id="ABBRID0EBBBG" xlink:type="simple">COI</abbrev></italic> sequences and represent the same barcode index number (<abbrev xmlns:xlink="http://www.w3.org/1999/xlink" xlink:title="barcode index number" id="ABBRID0EFBBG" xlink:type="simple">BIN</abbrev>). The DNA barcode of <italic><tp:taxon-name><tp:taxon-name-part taxon-name-part-type="genus" reg="Scenopinus">Scenopinus</tp:taxon-name-part><tp:taxon-name-part taxon-name-part-type="species" reg="jerei">jerei</tp:taxon-name-part></tp:taxon-name></italic> sp. nov. differs markedly from the other northern European species, its closest match being <italic><tp:taxon-name><tp:taxon-name-part taxon-name-part-type="genus" reg="Scenopinus">Scenopinus</tp:taxon-name-part><tp:taxon-name-part taxon-name-part-type="species" reg="fenestralis">fenestralis</tp:taxon-name-part></tp:taxon-name></italic> from which it is separated by 12.48% sequence difference (Fig. <xref ref-type="fig" rid="F5">5</xref>). There are no other closer matches among the barcode sequences in the <abbrev xmlns:xlink="http://www.w3.org/1999/xlink" xlink:title="barcode of life database" id="ABBRID0EMCBG" xlink:type="simple">BOLD</abbrev> or GenBank.</p><fig id="F5" position="float" orientation="portrait"><object-id xmlns:xlink="http://www.w3.org/1999/xlink" content-type="doi" xlink:type="simple">10.3897/zookeys.1059.70085.figure5</object-id><object-id xmlns:xlink="http://www.w3.org/1999/xlink" content-type="arpha" xlink:type="simple">43B7911E-BB9B-508E-8D60-0B182643FEA0</object-id><label>Figure 5.</label><caption><p>Maximum likelihood tree of <italic><abbrev xmlns:xlink="http://www.w3.org/1999/xlink" xlink:title="Cytochrome oxidase subunit 1" id="ABBRID0EZCBG" xlink:type="simple">COI</abbrev></italic> sequence similarities among <italic><tp:taxon-name><tp:taxon-name-part taxon-name-part-type="genus" reg="Scenopinus">Scenopinus</tp:taxon-name-part></tp:taxon-name></italic> spp. Numbers at nodes indicate posterior probabilities and scale bar the relative sequence divergence. <abbrev xmlns:xlink="http://www.w3.org/1999/xlink" xlink:title="barcode of life database" id="ABBRID0EEDBG" xlink:type="simple">BOLD</abbrev> sample ID number is given after the species name.</p></caption><graphic xmlns:xlink="http://www.w3.org/1999/xlink" xlink:href="zookeys-1059-135-g005.jpg" position="float" orientation="portrait" xlink:type="simple" id="oo_586911.jpg"><uri content-type="original_file" xlink:type="simple">https://binary.pensoft.net/fig/586911</uri></graphic></fig></tp:treatment-sec><tp:treatment-sec sec-type="notes" id="SECID0EWDBG"><title>Notes</title><p>on the biology and distribution of <italic><tp:taxon-name><tp:taxon-name-part taxon-name-part-type="genus" reg="Scenopinus">Scenopinus</tp:taxon-name-part><tp:taxon-name-part taxon-name-part-type="species" reg="jerei">jerei</tp:taxon-name-part></tp:taxon-name></italic> sp. nov. The larvae of <italic><tp:taxon-name><tp:taxon-name-part taxon-name-part-type="genus" reg="Scenopinus">Scenopinus</tp:taxon-name-part></tp:taxon-name></italic> species are predators of other invertebrates living in dry organic substrates, such as in animal nests. In Finland, <italic><tp:taxon-name><tp:taxon-name-part taxon-name-part-type="genus" reg="Scenopinus">Scenopinus</tp:taxon-name-part><tp:taxon-name-part taxon-name-part-type="species" reg="jerei">jerei</tp:taxon-name-part></tp:taxon-name></italic> sp. nov. has been collected inside sheds, attics and indoor storages as well as reared from nest boxes of birds. These rearings produced large numbers of tineid moths (<tp:taxon-name><tp:taxon-name-part taxon-name-part-type="order">Lepidoptera</tp:taxon-name-part></tp:taxon-name>: Tineidea), especially <italic><tp:taxon-name><tp:taxon-name-part taxon-name-part-type="genus" reg="Monopis">Monopis</tp:taxon-name-part><tp:taxon-name-part taxon-name-part-type="species" reg="laevigella">laevigella</tp:taxon-name-part></tp:taxon-name></italic> (Denis &amp; Schiffermüller), but also other <italic><tp:taxon-name><tp:taxon-name-part taxon-name-part-type="genus" reg="Monopis">Monopis</tp:taxon-name-part></tp:taxon-name></italic> spp., <italic><tp:taxon-name><tp:taxon-name-part taxon-name-part-type="genus" reg="Niditinea">Niditinea</tp:taxon-name-part><tp:taxon-name-part taxon-name-part-type="species" reg="striolella">striolella</tp:taxon-name-part></tp:taxon-name></italic> (Matsumura), and <italic><tp:taxon-name><tp:taxon-name-part taxon-name-part-type="genus" reg="Tinea">Tinea</tp:taxon-name-part></tp:taxon-name></italic> spp. Other insects observed from the same nest boxes included <italic><tp:taxon-name><tp:taxon-name-part taxon-name-part-type="genus" reg="Ceratophyllus">Ceratophyllus</tp:taxon-name-part></tp:taxon-name></italic> fleas, various beetles (<tp:taxon-name><tp:taxon-name-part taxon-name-part-type="family">Histeridae</tp:taxon-name-part></tp:taxon-name>, <tp:taxon-name><tp:taxon-name-part taxon-name-part-type="family">Dermestidae</tp:taxon-name-part></tp:taxon-name>) and flies (<tp:taxon-name><tp:taxon-name-part taxon-name-part-type="family">Piophilidae</tp:taxon-name-part></tp:taxon-name>, <tp:taxon-name><tp:taxon-name-part taxon-name-part-type="family">Fanniidae</tp:taxon-name-part></tp:taxon-name>, <tp:taxon-name><tp:taxon-name-part taxon-name-part-type="family">Heleomyzidae</tp:taxon-name-part></tp:taxon-name>). Apart for two male specimens found dead on a windowsill in an attic of an old house in Kelovaara on July 24 (see type specimens), most observations are from third week of June. According to the observations of Jere Kahanpää (pers. comm.), <italic><tp:taxon-name><tp:taxon-name-part taxon-name-part-type="genus" reg="Scenopinus">Scenopinus</tp:taxon-name-part><tp:taxon-name-part taxon-name-part-type="species" reg="jerei">jerei</tp:taxon-name-part></tp:taxon-name></italic> sp. nov. hibernates as full-grown larvae and the adults emerge in a couple of weeks in room temperature rearing conditions. Based on the collection locations, it is likely that <italic><tp:taxon-name><tp:taxon-name-part taxon-name-part-type="genus" reg="Scenopinus">Scenopinus</tp:taxon-name-part><tp:taxon-name-part taxon-name-part-type="species" reg="jerei">jerei</tp:taxon-name-part></tp:taxon-name></italic> sp. nov. is a boreal forest specialist.</p><p>Like other <italic><tp:taxon-name><tp:taxon-name-part taxon-name-part-type="genus" reg="Scenopinus">Scenopinus</tp:taxon-name-part></tp:taxon-name></italic> spp., <italic><tp:taxon-name><tp:taxon-name-part taxon-name-part-type="genus" reg="Scenopinus">Scenopinus</tp:taxon-name-part><tp:taxon-name-part taxon-name-part-type="species" reg="jerei">jerei</tp:taxon-name-part></tp:taxon-name></italic> sp. nov. is not very active flier, does not visit flowers and therefore is rarely collected by active netting or traps. Judging from the few Finnish observations, the species appears widespread in the southern and central parts of the country. We are certain that <italic><tp:taxon-name><tp:taxon-name-part taxon-name-part-type="genus" reg="Scenopinus">Scenopinus</tp:taxon-name-part><tp:taxon-name-part taxon-name-part-type="species" reg="jerei">jerei</tp:taxon-name-part></tp:taxon-name></italic> sp. nov. can also be found in boreal forest biotopes in the other Nordic countries and Russia but has been until now overlooked.</p></tp:treatment-sec><tp:treatment-sec sec-type="etymology" id="SECID0EJJBG"><title>Etymology.</title><p>This species is named after Mr. Jere Kahanpää, Helsinki, who was to first to discover that the taxon is new to science and kindly agreed with the current arrangement for its formal description.</p><sec sec-type="Provisional key to the identification of European Scenopinidae species" id="SECID0EYJBG"><title>Provisional key to the identification of European <italic><tp:taxon-name><tp:taxon-name-part taxon-name-part-type="genus" reg="Scenopinidae">Scenopinidae</tp:taxon-name-part></tp:taxon-name></italic> species</title><p>Because the existing literature on the European species of <tp:taxon-name><tp:taxon-name-part taxon-name-part-type="genus" reg="Scenopinidae">Scenopinidae</tp:taxon-name-part></tp:taxon-name> are outdated or difficult to obtain, we felt necessary to provide a key for the known European species of <tp:taxon-name><tp:taxon-name-part taxon-name-part-type="genus" reg="Scenopinidae">Scenopinidae</tp:taxon-name-part></tp:taxon-name>. We must emphasise that we have been only able to examine the species with specimens listed in this paper, for which the identification key should work well. For the remainder, our approach was to go through the written species descriptions and pick features which we judged, by our collective species identification experience, to be useful for determination. To us this approach was better justified than reproducing the keys given in earlier literature, which are often difficult to follow or focus on limited number of poorly defined features. The diagnostic features for the key have been obtained from the descriptions in <xref ref-type="bibr" rid="B17">Kröber (1925)</xref>, <xref ref-type="bibr" rid="B39">Trojan (1956)</xref>, <xref ref-type="bibr" rid="B13">Kelsey (1969)</xref>, <xref ref-type="bibr" rid="B15">Krivosheina (1981)</xref>, <xref ref-type="bibr" rid="B22">Narchuk (1988)</xref>, and <xref ref-type="bibr" rid="B4">Carles-Tolrá (2001)</xref>. Fortunately, the European species separate into three easily recognisable species groups, each with relatively few species. The species groups appear in the key in alphabetical order, enabling fast navigation when one is familiar with the groups. Although result appears satisfactory, the key might not capture all the variations seen within each species and we strongly encourage DNA barcoding of specimens for future reference. In any case, we hope that this key can form a basis for forthcoming work with this interesting family of flies.</p></sec></tp:treatment-sec><ref-list><ref id="B15"><mixed-citation xmlns:xlink="http://www.w3.org/1999/xlink" xlink:type="simple"><person-group><name name-style="western"><surname>Krivosheina</surname><given-names>NP</given-names></name></person-group> (<year>1981</year>) <article-title>Taxonomy of <italic><tp:taxon-name><tp:taxon-name-part taxon-name-part-type="genus"/><tp:taxon-name-part taxon-name-part-type="species">fenestralis</tp:taxon-name-part></tp:taxon-name></italic> group species of the genus <italic><tp:taxon-name><tp:taxon-name-part taxon-name-part-type="genus">Scenopinus</tp:taxon-name-part></tp:taxon-name></italic> Latr. (<tp:taxon-name><tp:taxon-name-part taxon-name-part-type="order">Diptera</tp:taxon-name-part></tp:taxon-name>, <tp:taxon-name><tp:taxon-name-part taxon-name-part-type="genus">Scenopinidae</tp:taxon-name-part></tp:taxon-name>).</article-title><source>Vestnik Zoologii</source><volume>4</volume>: <fpage>24</fpage>–<lpage>31</lpage>. [In Russian, English summary]</mixed-citation></ref><ref id="B17"><mixed-citation xmlns:xlink="http://www.w3.org/1999/xlink" xlink:type="simple"><person-group><name name-style="western"><surname>Kröber</surname><given-names>O</given-names></name></person-group> (<year>1925</year>) 27. <tp:taxon-name><tp:taxon-name-part taxon-name-part-type="family">Omphralidae</tp:taxon-name-part></tp:taxon-name> (<tp:taxon-name><tp:taxon-name-part taxon-name-part-type="genus">Scenopinidae</tp:taxon-name-part></tp:taxon-name>). In: Lindner E (Ed.) Die Fliegen der Palaearktischen Region IV (Lieferung 123): 1–8.</mixed-citation></ref><ref id="B39"><mixed-citation xmlns:xlink="http://www.w3.org/1999/xlink" xlink:type="simple"><person-group><name name-style="western"><surname>Trojan</surname><given-names>P</given-names></name></person-group> (<year>1956</year>) <article-title>Notes on the taxonomy of some European species of the genus <italic><tp:taxon-name><tp:taxon-name-part taxon-name-part-type="genus">Omphrale</tp:taxon-name-part></tp:taxon-name></italic> Meigen (<tp:taxon-name><tp:taxon-name-part taxon-name-part-type="order">Diptera</tp:taxon-name-part></tp:taxon-name>, <tp:taxon-name><tp:taxon-name-part taxon-name-part-type="family">Omphralidae</tp:taxon-name-part></tp:taxon-name>).</article-title><source>Annales Zoologici</source><volume>16</volume>: <fpage>147</fpage>–<lpage>156</lpage>.</mixed-citation></ref><ref id="B13"><mixed-citation xmlns:xlink="http://www.w3.org/1999/xlink" xlink:type="simple"><person-group><name name-style="western"><surname>Kelsey</surname><given-names>LP</given-names></name></person-group> (<year>1969</year>) <article-title>A revision of the <tp:taxon-name><tp:taxon-name-part taxon-name-part-type="genus">Scenopinidae</tp:taxon-name-part></tp:taxon-name> (<tp:taxon-name><tp:taxon-name-part taxon-name-part-type="order">Diptera</tp:taxon-name-part></tp:taxon-name>) of the world.</article-title><source>Bulletin of the United States National Museum</source><volume>277</volume>: <fpage>1</fpage>–<lpage>336</lpage>. <ext-link xlink:type="simple" ext-link-type="doi" xlink:href="10.5962/bhl.title.16405">https://doi.org/10.5962/bhl.title.16405</ext-link></mixed-citation></ref><ref id="B22"><mixed-citation xmlns:xlink="http://www.w3.org/1999/xlink" xlink:type="simple"><person-group><name name-style="western"><surname>Narchuk</surname><given-names>EP</given-names></name></person-group> (<year>1988</year>) <article-title>42. Familiy <tp:taxon-name><tp:taxon-name-part taxon-name-part-type="genus">Scenopinidae</tp:taxon-name-part></tp:taxon-name> (<tp:taxon-name><tp:taxon-name-part taxon-name-part-type="family">Omphralidae</tp:taxon-name-part></tp:taxon-name>).</article-title> In: <person-group><name name-style="western"><surname>Bei-Bienko</surname><given-names>GI</given-names></name></person-group> (<role>Ed.</role>) <issue-title>Keys to the insects of the European USSR.</issue-title><source>Volume V. <tp:taxon-name><tp:taxon-name-part taxon-name-part-type="order">Diptera</tp:taxon-name-part></tp:taxon-name> and <tp:taxon-name><tp:taxon-name-part taxon-name-part-type="order">Siphonaptera</tp:taxon-name-part></tp:taxon-name>. Part I. Amerind Publishing Co. Pvt. Ltd. New Delhi</source>, <fpage>838</fpage>–<lpage>842</lpage>.</mixed-citation></ref><ref id="B4"><mixed-citation xmlns:xlink="http://www.w3.org/1999/xlink" xlink:type="simple"><person-group><name name-style="western"><surname>Carles-Tolrá</surname><given-names>M</given-names></name></person-group> (<year>2001</year>) <article-title>Two new species of <tp:taxon-name><tp:taxon-name-part taxon-name-part-type="genus">Scenopinus</tp:taxon-name-part></tp:taxon-name> Latreille from Spain (<tp:taxon-name><tp:taxon-name-part taxon-name-part-type="order">Diptera</tp:taxon-name-part></tp:taxon-name>, <tp:taxon-name><tp:taxon-name-part taxon-name-part-type="genus">Scenopinidae</tp:taxon-name-part></tp:taxon-name>).</article-title><source>Boletín de la Asociación Española de Entomología</source><volume>25</volume>: <fpage>35</fpage>–<lpage>41</lpage>.</mixed-citation></ref></ref-list></tp:taxon-treatment>
